# Supplementary material for: Teriflunomide Inhibits JCPyV Infection and Spread in Glial Cells and Choroid Plexus Epithelial Cells
Source: Int J Mol Sci. 2021 Sep 10;22(18):9809. doi: 10.3390/ijms22189809 (PMC8468119; doi:10.3390/ijms22189809)
Supplement: Supplementary file 1 [file ijms-22-09809-s001.zip]

Archive with 1 entries (1 files):
- ijms-1323523-supplementary.pdf
